# Supplementary material for: Pigment Epithelium-Derived Factor (PEDF) as a Regulator of Wound Angiogenesis
Source: Sci Rep. 2018 Jul 24;8:11142. doi: 10.1038/s41598-018-29465-9 (PMC6057962; doi:10.1038/s41598-018-29465-9)
Supplement: Supplementary file 2 — Fig 1 Supplementary Dataset [file 41598_2018_29465_MOESM2_ESM.xlsx]

## Sheet: Sheet1
Fig 1A
% Wound closure
	PEDF KO			WT
	Mean	SD	n	Mean	SD	n
0	0.220695	15.9439	7	1.35536	8.07488	9
1	37.0518	13.5797	7	54.6821	13.3152	6
3	65.2084	6.46558	7	76.4544	5.80967	6
5	78.9326	3.0732	7	82.6824	6.40777	6
7	95.5548	1.7078	6	97.8636	0.706469	4
10	98.6904	1.06052	4	99.2347	1.23761	4
