# Supplementary material for: Pigment Epithelium-Derived Factor (PEDF) as a Regulator of Wound Angiogenesis
Source: Sci Rep. 2018 Jul 24;8:11142. doi: 10.1038/s41598-018-29465-9 (PMC6057962; doi:10.1038/s41598-018-29465-9)
Supplement: Supplementary file 3 — Fig 2 Supplementary Dataset [file 41598_2018_29465_MOESM3_ESM.xlsx]

## Sheet: Fig 2
Fig. 2C	% CD31 area of wound bed
	WT			PEDF KO
	Mean	SD	n		Mean	SD	n
0	0.962217	0.462723	5		1.69289	0.511182	7
7	3.19319	0.779817	6		5.59838	1.34902	7
10	2.05645	0.382915	5		2.65895	0.553136	6
21	0.965698	0.3208	5		2.11171	0.683025	5
Fig . 2E	% extra-vascular dextran area
	WT			PEDF KO
	Mean	SD	n		Mean	SD	n
	0.296583	0.210273	5		0.610803	0.240012	6
Fig. 2G	% CD31 area of wound bed
PBS								PEDF
4.93561	1.95285	3.91758	2.89393	4.1773		2.25615	1.1398	1.33029	1.43914	1.15482
