# Supplementary material for: Pigment Epithelium-Derived Factor (PEDF) as a Regulator of Wound Angiogenesis
Source: Sci Rep. 2018 Jul 24;8:11142. doi: 10.1038/s41598-018-29465-9 (PMC6057962; doi:10.1038/s41598-018-29465-9)
Supplement: Supplementary file 4 — Fig 3 Supplementary Dataset [file 41598_2018_29465_MOESM4_ESM.xlsx]

## Sheet: Fig. 3
Fig 3A
IL-1beta
	WT					PEDF -/-
NS	0.583466	1.30914	0.785952	1.22526	1.35949	1.07585	0.366472	0.660397	0.25981	0.941467
1	1114.54	56.0974	349.066	345.92	752.903	896.252	625.038	1267.45	416.692	471.549
3	169.477	178.245	115.435	179.126		370.71	151.438	215.497	240.731	108.706
7	7.85674	8.6452	23.1646	9.4428	12.0211	33.9599	31.1991	82.578		60.8016
10	24.8454	2.87684	2.80552	3.82564	15.1457	21.4571	29.132	13.5849	29.047	22.026
Fig 3B
IL-6
			WT			PEDF -/-
NS	0.69176	1.84009	0.691171	2.45715	0.462582	0.702235	1.10637	0.511551	0.960043	0.362254
1	66.645	20.3683	81.5262	30.5291	32.8467	20.9443	28.329	12.6516	19.2486	158.149
3	2.55957	2.1121	2.74142	3.78585		1.49822	0.980318	7.76846	1.11806	2.39018
7	4.44514	2.00103	3.51171	4.59463	2.33466	33.678	9.88536	13.447	10.0975
10	5.08305	1.66428	2.21561	2.50044	2.18639	7.95008	13.4673	9.94847	4.74674	8.07588
Fig 3C
TNF
	WT					PEDF -/-
NS	0.750262	0.860694	1.40377	2.48236	0.444404	1.10362	0.690008	0.375216	0.558123	0.591662
1	209.236	2.8798	20.3085	70.4279	94.5018	237.971	78.2809	218.551	82.1342	43.4
3	18.8748	23.2126	19.4547	19.1934		46.4193	20.1694	27.8954	52.9388	14.4458
7	4.92402	4.39043	6.20409	4.1944	3.8125	9.90633	8.30317	11.1747		7.10205
10	9.24969	2.2568	2.99748	1.95994	3.37871	6.47953	8.94495	4.55801	7.22749	4.35267
Fig 3E
Macrophage
	WT												PEDF -/-
NS	69	95.5	30	66	50					NS	52	25	18	12	27	132.5
1	72	96	95.5	103.333	130.5	75				1	110	48	101	136.333	109
3	101.333	136	154.333	167						3	216	192.667	159	200.333	180
5	237.667	234.5	224.333							5	200	214	210.5	232
7	178	245	269	275.667	303.5					7	247.333	145	283	203	220.333
10	219	197.667	195.667	186.5	208					10	224.333	137	118.333	213	227.333	259
14	114	95	144							14	51.5	136.5	102.5	144	73.5
Fig 3F
Nuetrophils
	WT										PEDF -/-
NS	4	0	4	3.5	2.5	5				NS	3.5	5	12.5	2	6	14	3	3
1	235.5	166	256.5	304	254	281	221			1	227.5	215.333	220.5	166.667	98	91.3333	126.5	226.333
3	230.333	228.333	299.667	209.333						3	197.5	148.5	90.6667	181.5	197.667	200.5	201	94.5	166.5	219.5
5	105	90	115							5	123	112.667	107	94
7	132	70	202.5	174	69					7	118.5	155	80.5	56.5	99.5
10	22	31.5	41	42	45.5					10	121.333	45	92	42
14	19	48	24							14	54	41	47	22.5	14
