# Supplementary material for: Pigment Epithelium-Derived Factor (PEDF) as a Regulator of Wound Angiogenesis
Source: Sci Rep. 2018 Jul 24;8:11142. doi: 10.1038/s41598-018-29465-9 (PMC6057962; doi:10.1038/s41598-018-29465-9)
Supplement: Supplementary file 5 — Fig 4 Supplementary Dataset [file 41598_2018_29465_MOESM5_ESM.xlsx]

## Sheet: Sheet1
Fig 4B	Picrosirius Red stain		% Mature Collagen
	WT			PEDF-/-
	Means	SD	n	Means	SD	n
NS	94.3104	3.16629	6	98.8086	0.76266	6
7	67.7686	25.4683	5	34.3084	12.4499	5
10	77.4462	22.0838	5	75.2009	20.5202	4
21	91.2381	5.25001	5	80.412	11.9314	5
Fig. 4C	% area of mature collagen
	WT						PEDF-/-
NS	25.1383	19.5636	19.8815	19.0653	17.0692	26.6636			10.4434	11.9946	20.3214	23.8013	10.575	10.1474
7	0.568472	0.945984	1.42373	6.80223	1.86989				0.190572	0.17001	0.571609	0.284056	0.224144
10	1.39693	4.55621	1.0945	2.28402	33.4278				10.9276	3.34337	18.0516	8.94075
21	9.87337	8.37923	4.32832	5.40053	28.4451				20.7243	6.26605	14.2907	13.845	21.9029
Fig. 4D	% area of immature collagen
	WT						PEDF-/-
NS	2.7627	1.12841	1.56284	0.8678	0.251364	0.331471			0.0634249	0.101544	0.196399	0.24827	0.273881	0.0157395
7	1.37449	0.533695	0.801376	0.444412	0.259805				0.869792	0.253582	1.43362	0.558025	0.213675
10	0.157858	0.0808316	1.5969	0.656265	7.9534				6.28067	0.305412	1.27683	8.16168
21	0.854814	0.861825	0.675951	0.785088	0.0901489				0.408576	2.14874	7.36517	2.62105	5.66301
Fig 4F	Trichrome staining % collagen density
	WT							PEDF-/-
NS	63.6459	68.8991	79.8252						75.4855	84.4068	66.1852	81.9625	67.6263
7	18.2146	13.5882	19.1773	22.1561	24.5152	24.7931	30.7032		12.986	15.2958	12.253	10.1193
10	13.7925	33.9378	40.4063						11.8362	8.20171	22.3343	13.9323	20.1408	24.1858
21	37.0851	33.3674	29.5419	34.578	54.2918				33.1227	36.2597	32.6917
