# Supplementary material for: Pigment Epithelium-Derived Factor (PEDF) as a Regulator of Wound Angiogenesis
Source: Sci Rep. 2018 Jul 24;8:11142. doi: 10.1038/s41598-018-29465-9 (PMC6057962; doi:10.1038/s41598-018-29465-9)
Supplement: Supplementary file 6 — Fig 5 Supplementary Dataset [file 41598_2018_29465_MOESM6_ESM.xlsx]

## Sheet: Sheet1
Fig 5 B	Fas and Caspase 3 mRNA expression
	Control						PEDF
Fas	1	0.906082	0.890919				1.84327	1.78146	1.84246	2.39456	2.43166	2.4593
Caspase 3	1	1.08775	0.739314				1.43866	1.56724	1.44488
Fig 5 C	Wound area
0h	2519.42	2626.17	2887.71	2777.57	2688.55	2511.65	2571.91	2688.55	2488.39	2875.18
PEDF concentration (ng/ml)
0	1353.48	1622.83	1597.97	1407.43	1534.99
1	1962.65	1815.64	1405.45	1654.15	1628.8	1516.58	1462.84	1319.3	1908.38	1926.24	1671.39	1716.34
100	1757.13	1917.29	2003.54	1789.94	1947.62	1771.22	2372.26	2371.03	2557.13	1932.11	2256.2	2394.38
500	1710.57	1677.47	2142.82	1939.66	2259.85	2015.77	2077.23	1990.45	1677.69	2374.18	2130.59	2150.9
	2193	2338.22	1945.02
Fig 5E	Relative adhesion
PEDF concentration (ng/ml)
0	107.69	90.978	101.331
1	113.559	112.989	102.554
50	122.201	124.809	125.706
100	126.358	129.293	126.847
500	121.467	135.978	131.005
