# Supplementary material for: Pigment Epithelium-Derived Factor (PEDF) as a Regulator of Wound Angiogenesis
Source: Sci Rep. 2018 Jul 24;8:11142. doi: 10.1038/s41598-018-29465-9 (PMC6057962; doi:10.1038/s41598-018-29465-9)
Supplement: Supplementary file 7 — Fig 6 Supplementary Dataset [file 41598_2018_29465_MOESM7_ESM.xlsx]

## Sheet: Sheet1
Fig 6B	Covered Area (%)
	Control			PEDF
2h	32.3	46.2	29.3	15.1	13.1	15.9
4h	30.8	42.2	34.6	17	13.1	10.8
Fig 6B	Total Tubes
	Control			PEDF
2h	96	135	122	65	59	73
4h	101	99	93	67	40	45
Fig 6B	Total Tube Length (pixels)
	Control			PEDF
2h	20103	27059	23008	11954	10701	12598
4h	19298	20591	20194	12871	9153	7958
Fig 6B	Total Branching Points
	Control			PEDF
2h	33	62	46	5	4	10
4h	43	48	42	19	6	6
Fig 6B	Total Loops
	Control			PEDF
2h	6	19	10	1	0	0
4h	8	12	9	1	0	0
