# Supplementary material for: Pigment Epithelium-Derived Factor (PEDF) as a Regulator of Wound Angiogenesis
Source: Sci Rep. 2018 Jul 24;8:11142. doi: 10.1038/s41598-018-29465-9 (PMC6057962; doi:10.1038/s41598-018-29465-9)
Supplement: Supplementary file 8 — Fig 7 Supplementary Dataset [file 41598_2018_29465_MOESM8_ESM.xlsx]

## Sheet: Sheet1
Fig 7A	mRNA expression
		Control				PEDF
VEGFR2	0.9657	0.8965	1.1348		0.2775	0.289	0.268
VCAM-1	0.7821	1.2367	0.9917		0.1513	0.186	0.165
E-Selectin	1.146	0.968	0.8999		0.25	0.312	0.268
P-Selectin	1.146	0.9632	0.8941		0.1623	0.176	0.156
CD31	0.9687	0.8697	1.2014		0.313	0.423	0.239
