# Supplementary material for: Pigment Epithelium-Derived Factor (PEDF) as a Regulator of Wound Angiogenesis
Source: Sci Rep. 2018 Jul 24;8:11142. doi: 10.1038/s41598-018-29465-9 (PMC6057962; doi:10.1038/s41598-018-29465-9)
Supplement: Supplementary file 9 — Suppl Fig 1 Supplementary Dataset [file 41598_2018_29465_MOESM9_ESM.xlsx]

## Sheet: Sheet1
	mRNA expression
Suppl Fig 1	CD31
	PBS					PEDF
NS	0.833784	0.742193	1.17542	1.37479
7	2.38734	2.08428	2.44849	3.09325	2.54704	2.32785	2.35725	2.47096	2.73755	2.57896
10	3.62849	8.83283	3.5417	2.43551		2.61697	3.19607	2.45568	2.92232	2.47932
	VEGFR2
	PBS					PEDF
NS	1.32949	0.698467	0.883686	1.21863
7	3.74101	2.08088	2.7016	3.70526	2.64341	2.04897	2.23846	6.93094	2.88116	2.56477
10	2.30246	2.93164	2.00208	2.12931		2.26518	1.27481	1.32863	1.83982	1.59604
	ICAM-1
	PBS					PEDF
NS	0.776645	0.807271	1.13688	1.40295	1
7	2.70104	1.86464	2.24362	2.35684	2.26576	2.0981	2.15526	2.69452	2.10127	2.40345
10	2.86622	3.79103	4.10707	2.34538		2.89496	2.35322	2.03074	2.85791	2.11804
	VCAM-1
	PBS					PEDF
NS	0.758673	1.20346	0.932343	1.17473
7	6.65947	5.44301	5.73587	6.48661	5.42394	6.39742	5.45477	7.62371	6.01103	5.91838
10	6.19238	12.887	6.06829	5.66054		5.41605	4.84157	5.39635	7.23972	4.98499
	E-Selectin
	PBS					PEDF
NS	1.35831	0.673684	1.21336	0.90065
7	4.63816	2.06319	2.57377	3.89259	2.23843	1.42878	1.52601	3.25343	2.43582	2.47736
10	1.98671	5.15222	2.99099	1.32485		1.7015	3.21633	2.0302	2.07522	2.82061
	P-Selectin
	PBS					PEDF
NS	0.809229	2.17865	0.521521	1.0876
7	8.44937	5.83549	5.92265	6.74908	5.78849	4.13938	3.56185	8.00732	4.44595	6.56314
10	5.96732	7.26188	6.44047	6.02225		6.19794	7.66223	5.54781	5.98471	6.43572
